# Supplementary material for: Historical trends of the ecotoxicological pesticide risk from the main grain crops in Rolling Pampa (Argentina)
Source: PLoS One. 2020 Nov 5;15(11):e0238676. doi: 10.1371/journal.pone.0238676 (PMC7644063; doi:10.1371/journal.pone.0238676)
Supplement: S1 Table — (XLSX) [file pone.0238676.s001.xlsx]

## Sheet: Hoja1
Tillage system	Crop	Year	Active Ingredient (a.i.)	Brand	% a.i_1	% a.i_2	Dose (g/ha)	TU m	TU i	DL50 rats_brand	DL50 bee_brand
CT	Maize	1987	Atrazine	Atrazina	0.9	0	1100	0.529695	9.9	2076.67	111.111
CT	Maize	1987	Alachlor	Lazo	0.48	0	1200	0.619355	36	1937.5	33.3333
CT	Maize	1988	Atrazine	Atrazina	0.9	0	1100	0.529695	9.9	2076.67	111.111
CT	Maize	1988	Alachlor	Lazo	0.48	0	1200	0.619355	36	1937.5	33.3333
CT	Maize	1989	Atrazine	Atrazina	0.9	0	1100	0.529695	9.9	2076.67	111.111
CT	Maize	1989	Alachlor	Lazo	0.48	0	1200	0.619355	36	1937.5	33.3333
CT	Maize	1990	Atrazine	Atrazina	0.9	0	1500	0.722311	13.5	2076.67	111.111
CT	Maize	1990	Alachlor	Lazo	0.48	0	1500	0.774194	45	1937.5	33.3333
CT	Maize	1991	Atrazine	Atrazina	0.9	0	1500	0.722311	13.5	2076.67	111.111
CT	Maize	1991	Alachlor	Lazo	0.48	0	1500	0.774194	45	1937.5	33.3333
CT	Maize	1992	Atrazine	Atrazina	0.9	0	1500	0.722311	13.5	2076.67	111.111
CT	Maize	1992	Alachlor	Lazo	0.48	0	1500	0.774194	45	1937.5	33.3333
CT	Maize	1993	Atrazine	Gesaprim 90 Wdg	0.9	0	3500	1.68539	31.5	2076.67	111.111
CT	Maize	1993	Alachlor	Lazo	0.48	0	3500	1.80645	105	1937.5	33.3333
CT	Maize	1994	Atrazine	Gesaprim 90 Wdg	0.9	0	2000	0.963082	18	2076.67	111.111
CT	Maize	1994	Acetochlor	Guardian	0.84	0	2000	0.870918	8.4	2296.43	238.095
CT	Maize	1995	Atrazine	Gesaprim 90 Wdg	0.9	0	2000	0.963082	18	2076.67	111.111
CT	Maize	1995	Acetochlor	Guardian	0.84	0	2000	0.870918	8.4	2296.43	238.095
CT	Maize	1996	Atrazine	Gesaprim 90 Wdg	0.9	0	2000	0.963082	18	2076.67	111.111
CT	Maize	1996	Acetochlor	Guardian	0.84	0	2000	0.870918	8.4	2296.43	238.095
CT	Maize	1997	Atrazine	Gesaprim 90 Wdg	0.9	0	1000	0.481541	9	2076.67	111.111
CT	Maize	1997	Acetochlor	Guardian	0.84	0	2000	0.870918	8.4	2296.43	238.095
CT	Maize	1998	Atrazine	Gesaprim 90 Wdg	0.9	0	1000	0.481541	9	2076.67	111.111
CT	Maize	1998	Acetochlor	Guardian	0.84	0	2000	0.870918	8.4	2296.43	238.095
CT	Maize	1999	Atrazine	Gesaprim 90 Wdg	0.9	0	1000	0.481541	9	2076.67	111.111
CT	Maize	1999	Acetochlor	Guardian	0.84	0	2000	0.870918	8.4	2296.43	238.095
CT	Maize	2000	Atrazine	Gesaprim 90 Wdg	0.9	0	1000	0.481541	9	2076.67	111.111
CT	Maize	2000	Acetochlor	Guardian	0.84	0	2000	0.870918	8.4	2296.43	238.095
CT	Maize	2001	Atrazine	Gesaprim 90 Wdg	0.9	0	1000	0.481541	9	2076.67	111.111
CT	Maize	2001	Acetochlor	Guardian	0.84	0	2000	0.870918	8.4	2296.43	238.095
CT	Maize	2002	Atrazine	Atrazina 50	0.5	0	4000	1.07009	20	3738	200
CT	Maize	2002	Acetochlor	Guardian	0.84	0	2000	0.870918	8.4	2296.43	238.095
CT	Maize	2002	Cypermethrin	Cipermetrina 25	0.25	0	150	0.130662	1630.43	1148	0.092
NT	Maize	2002	Glyphosate	Round Up	0.36	0	2000	0.36	7.2	5555.56	277.778
NT	Maize	2002	2,4-D	2,4-D	1	0	600	2	6	300	100
NT	Maize	2002	Atrazine	Atrazina 50	0.5	0	3000	0.802568	15	3738	200
NT	Maize	2002	Acetochlor	Guardian	0.84	0	1600	0.696734	6.72	2296.43	238.095
NT	Maize	2002	Cypermethrin	Cipermetrina 25	0.25	0	150	0.130662	1630.43	1148	0.092
CT	Maize	2003	Atrazine	Atrazina 50	0.5	0	4000	1.07009	20	3738	200
CT	Maize	2003	Acetochlor	Guardian	0.84	0	2000	0.870918	8.4	2296.43	238.095
CT	Maize	2003	Cypermethrin	Cipermetrina 25	0.25	0	150	0.130662	1630.43	1148	0.092
CT	Maize	2004	Atrazine	Atrazina 50	0.5	0	4000	1.07009	20	3738	200
CT	Maize	2004	Acetochlor	Guardian	0.84	0	2000	0.870918	8.4	2296.43	238.095
CT	Maize	2004	Cypermethrin	Cipermetrina 25	0.25	0	150	0.130662	1630.43	1148	0.092
NT	Maize	2004	Atrazine	Atrazina 50	0.5	0	3000	0.802568	15	3738	200
NT	Maize	2004	Acetochlor	Guardian	0.84	0	1600	0.696734	6.72	2296.43	238.095
NT	Maize	2004	Cypermethrin	Cipermetrina 25	0.25	0	150	0.130662	1630.43	1148	0.092
NT	Maize	2004	Glyphosate	Round Up	0.36	0	2000	0.36	7.2	5555.56	277.778
CT	Maize	2005	Atrazine	Atrazina 50	0.5	0	4000	1.07009	20	3738	200
CT	Maize	2005	Acetochlor	Guardian	0.84	0	2000	0.870918	8.4	2296.43	238.095
CT	Maize	2005	Cypermethrin	Cipermetrina 25	0.25	0	150	0.130662	1630.43	1148	0.092
NT	Maize	2005	Atrazine	Atrazina 50	0.5	0	3000	0.802568	15	3738	200
NT	Maize	2005	Acetochlor	Guardian	0.84	0	1600	0.696734	6.72	2296.43	238.095
NT	Maize	2005	Cypermethrin	Cipermetrina 25	0.25	0	150	0.130662	1630.43	1148	0.092
NT	Maize	2005	Glyphosate	Round Up	0.36	0	2000	0.36	7.2	5555.56	277.778
NT	Maize	2005	2,4-D	2,4-D	1	0	500	1.66667	5	300	100
CT	Maize	2006	Atrazine	Atrazina 50	0.5	0	4000	1.07009	20	3738	200
CT	Maize	2006	Acetochlor	Guardian	0.84	0	2000	0.870918	8.4	2296.43	238.095
CT	Maize	2006	Cypermethrin	Cipermetrina 25	0.25	0	150	0.130662	1630.43	1148	0.092
NT	Maize	2006	Atrazine	Atrazina 50	0.5	0	3000	0.802568	15	3738	200
NT	Maize	2006	Acetochlor	Guardian	0.84	0	1600	0.696734	6.72	2296.43	238.095
NT	Maize	2006	Cypermethrin	Cipermetrina 25	0.25	0	150	0.130662	1630.43	1148	0.092
NT	Maize	2006	Glyphosate	Round Up	0.36	0	5400	0.972	19.44	5555.56	277.778
NT	Maize	2006	2,4-D	2,4-D	1	0	500	1.66667	5	300	100
CT	Maize	2007	Atrazine	Atrazina 50	0.5	0	4000	1.07009	20	3738	200
CT	Maize	2007	Acetochlor	Guardian	0.84	0	2000	0.870918	8.4	2296.43	238.095
CT	Maize	2007	Cypermethrin	Cipermetrina 25	0.25	0	150	0.130662	1630.43	1148	0.092
NT	Maize	2007	Atrazine	Atrazina 50	0.5	0	3000	0.802568	15	3738	200
NT	Maize	2007	Acetochlor	Guardian	0.84	0	1600	0.696734	6.72	2296.43	238.095
NT	Maize	2007	Cypermethrin	Cipermetrina 25	0.25	0	150	0.130662	1630.43	1148	0.092
NT	Maize	2007	Glyphosate	Round Up	0.36	0	2000	0.36	7.2	5555.56	277.778
NT	Maize	2007	2,4-D	2,4-D	1	0	500	1.66667	5	300	100
CT	Maize	2008	Atrazine	Atrazina 50	0.5	0	4000	1.07009	20	3738	200
CT	Maize	2008	Acetochlor	Guardian	0.84	0	2000	0.870918	8.4	2296.43	238.095
CT	Maize	2008	Cypermethrin	Cipermetrina 25	0.25	0	150	0.130662	1630.43	1148	0.092
NT	Maize	2008	Glyphosate	Round Up	0.36	0	2000	0.36	7.2	5555.56	277.778
NT	Maize	2008	2,4-D	2,4-D	1	0	500	1.66667	5	300	100
NT	Maize	2008	Atrazine	Atrazina 50	0.5	0	3000	0.802568	15	3738	200
NT	Maize	2008	Acetochlor	Guardian	0.84	0	1600	0.696734	6.72	2296.43	238.095
NT	Maize	2008	Cypermethrin	Cipermetrina 25	0.25	0	150	0.130662	1630.43	1148	0.092
CT	Maize	2009	Atrazine	Atrazina 50	0.5	0	4000	1.07009	20	3738	200
CT	Maize	2009	Acetochlor	Guardian	0.84	0	2000	0.870918	8.4	2296.43	238.095
CT	Maize	2009	Cypermethrin	Cipermetrina 25	0.25	0	150	0.130662	1630.43	1148	0.092
NT	Maize	2009	Glyphosate	Round Up	0.36	0	2000	0.36	7.2	5555.56	277.778
NT	Maize	2009	2,4-D	2,4-D	1	0	500	1.66667	5	300	100
NT	Maize	2009	Atrazine	Atrazina 50	0.5	0	3000	0.802568	15	3738	200
NT	Maize	2009	Acetochlor	Guardian	0.84	0	1600	0.696734	6.72	2296.43	238.095
NT	Maize	2009	Cypermethrin	Cipermetrina 25	0.25	0	150	0.130662	1630.43	1148	0.092
CT	Maize	2010	Atrazine	Atrazina 50	0.5	0	4000	1.07009	20	3738	200
CT	Maize	2010	Acetochlor	Guardian	0.84	0	2000	0.870918	8.4	2296.43	238.095
CT	Maize	2010	Cypermethrin	Cipermetrina 25	0.25	0	150	0.130662	1630.43	1148	0.092
NT	Maize	2010	Glyphosate	Round Up	0.36	0	2000	0.36	7.2	5555.56	277.778
NT	Maize	2010	2,4-D	2,4-D	1	0	500	1.66667	5	300	100
NT	Maize	2010	Atrazine	Atrazina 50	0.5	0	3000	0.802568	15	3738	200
NT	Maize	2010	Acetochlor	Guardian	0.84	0	1600	0.696734	6.72	2296.43	238.095
NT	Maize	2010	Cypermethrin	Cipermetrina 25	0.25	0	150	0.130662	1630.43	1148	0.092
CT	Maize	2011	Atrazine	Atrazina 50	0.5	0	4000	1.07009	20	3738	200
CT	Maize	2011	Acetochlor	Guardian	0.84	0	2000	0.870918	8.4	2296.43	238.095
CT	Maize	2011	Cypermethrin	Cipermetrina 25	0.25	0	150	0.130662	1630.43	1148	0.092
NT	Maize	2011	Glyphosate	Round Up	0.36	0	2000	0.36	7.2	5555.56	277.778
NT	Maize	2011	2,4-D	2,4-D	1	0	500	1.66667	5	300	100
NT	Maize	2011	Atrazine	Atrazina 50	0.5	0	3000	0.802568	15	3738	200
NT	Maize	2011	Acetochlor	Guardian	0.84	0	1600	0.696734	6.72	2296.43	238.095
NT	Maize	2011	Cypermethrin	Cipermetrina 25	0.25	0	150	0.130662	1630.43	1148	0.092
CT	Maize	2012	Atrazine	Atrazina 50	0.5	0	4000	1.07009	20	3738	200
CT	Maize	2012	Acetochlor	Guardian	0.84	0	2000	0.870918	8.4	2296.43	238.095
CT	Maize	2012	Cypermethrin	Cipermetrina 25	0.25	0	150	0.130662	1630.43	1148	0.092
CT	Maize	2012	Glyphosate	Round Up	0.36	0	2300	0.414	8.28	5555.56	277.778
NT	Maize	2012	Atrazine	Atrazina 50	0.5	0	3000	0.802568	15	3738	200
NT	Maize	2012	Acetochlor	Guardian	0.84	0	1600	0.696734	6.72	2296.43	238.095
NT	Maize	2012	Cypermethrin	Cipermetrina 25	0.25	0	150	0.130662	1630.43	1148	0.092
NT	Maize	2012	Glyphosate	Round Up	0.36	0	2000	0.36	7.2	5555.56	277.778
NT	Maize	2012	2,4-D	2,4-D	1	0	500	1.66667	5	300	100
NT	Maize	2013	Glyphosate	Round Up	0.36	0	4500	0.81	16.2	5555.56	277.778
NT	Maize	2013	2,4-D	2,4-D	1	0	500	1.66667	5	300	100
NT	Maize	2013	Picloram	Tordon 24 K	0.24	0	80	0.00478564	0.192	16716.7	416.667
NT	Maize	2013	Atrazine	Atrazina 90 Agm	0.9	0	1000	0.481541	9	2076.67	111.111
NT	Maize	2013	Atrazine	Atrazina 90 Agm	0.9	0	1500	0.722311	13.5	2076.67	111.111
NT	Maize	2013	Epoxiconazole	Dual Gold	0.96	0	1300	1.04	11.3455	1250	114.583
NT	Maize	2013	Gamma-cyhalothrin	Fighter Plus	0.15	0	20	0.0545455	600	366.667	0.0333333
NT	Maize	2013	Glyphosate	Roundup Ultramax	0.679	0	1500	0.50925	10.185	2945.51	147.275
NT	Maize	2014	Glyphosate	Round Up	0.36	0	4500	0.81	16.2	5555.56	277.778
NT	Maize	2014	2,4-D	2,4-D	1	0	500	1.66667	5	300	100
NT	Maize	2014	Picloram	Tordon 24 K	0.24	0	80	0.00478564	0.192	16716.7	416.667
NT	Maize	2014	Atrazine	Atrazina 90 Agm	0.9	0	1000	0.481541	9	2076.67	111.111
NT	Maize	2014	Atrazine	Atrazina 90 Agm	0.9	0	1500	0.722311	13.5	2076.67	111.111
NT	Maize	2014	Epoxiconazole	Dual Gold	0.96	0	1300	1.04	11.3455	1250	114.583
NT	Maize	2014	Gamma-cyhalothrin	Fighter Plus	0.15	0	20	0.0545455	600	366.667	0.0333333
NT	Maize	2014	Glyphosate	Roundup Ultramax	0.679	0	1500	0.50925	10.185	2945.51	147.275
NT	Maize	2015	Glyphosate	Round Up	0.36	0	4500	0.81	16.2	5555.56	277.778
NT	Maize	2015	2,4-D	2,4-D	1	0	500	1.66667	5	300	100
NT	Maize	2015	Picloram	Tordon 24 K	0.24	0	80	0.00478564	0.192	16716.7	416.667
NT	Maize	2015	Atrazine	Atrazina 90 Agm	0.9	0	1000	0.481541	9	2076.67	111.111
NT	Maize	2015	Atrazine	Atrazina 90 Agm	0.9	0	1500	0.722311	13.5	2076.67	111.111
NT	Maize	2015	Epoxiconazole	Dual Gold	0.96	0	1300	1.04	11.3455	1250	114.583
NT	Maize	2015	Gamma-cyhalothrin	Fighter Plus	0.15	0	20	0.0545455	600	366.667	0.0333333
NT	Maize	2015	Glyphosate	Roundup Ultramax	0.679	0	1500	0.50925	10.185	2945.51	147.275
NT	Maize	2016	Glyphosate	Round Up	0.36	0	4500	0.81	16.2	5555.56	277.778
NT	Maize	2016	2,4-D	2,4-D	1	0	500	1.66667	5	300	100
NT	Maize	2016	Picloram	Tordon 24 K	0.24	0	60	0.00358923	0.144	16716.7	416.667
NT	Maize	2016	Atrazine	Atrazina 90 Agm	0.9	0	1000	0.481541	9	2076.67	111.111
NT	Maize	2016	Atrazine	Atrazina 90 Agm	0.9	0	1500	0.722311	13.5	2076.67	111.111
NT	Maize	2016	Epoxiconazole	Dual Gold	0.96	0	1300	1.04	11.3455	1250	114.583
NT	Maize	2016	Gamma-cyhalothrin	Fighter Plus	0.15	0	20	0.0545455	600	366.667	0.0333333
NT	Maize	2016	Glyphosate	Roundup Ultramax	0.679	0	1500	0.50925	10.185	2945.51	147.275
NT	Maize	2017	Glyphosate	Round Up	0.36	0	4500	0.81	16.2	5555.56	277.778
NT	Maize	2017	2,4-D	2,4-D	1	0	500	1.66667	5	300	100
NT	Maize	2017	Picloram	Tordon 24 K	0.24	0	80	0.00478564	0.192	16716.7	416.667
NT	Maize	2017	Atrazine	Atrazina 90 Agm	0.9	0	1000	0.481541	9	2076.67	111.111
NT	Maize	2017	Atrazine	Atrazina 90 Agm	0.9	0	1500	0.722311	13.5	2076.67	111.111
NT	Maize	2017	Epoxiconazole	Dual Gold	0.96	0	1300	1.04	11.3455	1250	114.583
NT	Maize	2017	Gamma-cyhalothrin	Fighter Plus	0.15	0	20	0.0545455	600	366.667	0.0333333
NT	Maize	2017	Glyphosate	Roundup Ultramax	0.679	0	1500	0.50925	10.185	2945.51	147.275
NT	Maize	2018	Glyphosate	Round Up	0.36	0	4500	0.81	16.2	5555.56	277.778
NT	Maize	2018	2,4-D	2,4-D	1	0	500	1.66667	5	300	100
NT	Maize	2018	Picloram	Tordon 24 K	0.24	0	80	0.00478564	0.192	16716.7	416.667
NT	Maize	2018	Atrazine	Atrazina 90 Agm	0.9	0	1000	0.481541	9	2076.67	111.111
NT	Maize	2018	Atrazine	Atrazina 90 Agm	0.9	0	1500	0.722311	13.5	2076.67	111.111
NT	Maize	2018	Epoxiconazole	Dual Gold	0.96	0	1300	1.04	11.3455	1250	114.583
NT	Maize	2018	Gamma-cyhalothrin	Fighter Plus	0.15	0	20	0.0545455	600	366.667	0.0333333
NT	Maize	2018	Glyphosate	Roundup Ultramax	0.679	0	1500	0.50925	10.185	2945.51	147.275
NT	Maize	2019	Glyphosate	Round Up	0.36	0	4500	0.81	16.2	5555.56	277.778
NT	Maize	2019	2,4-D	2,4-D	1	0	500	1.66667	5	300	100
NT	Maize	2019	Picloram	Tordon 24 K	0.24	0	80	0.00478564	0.192	16716.7	416.667
NT	Maize	2019	Atrazine	Atrazina 90 Agm	0.9	0	1000	0.481541	9	2076.67	111.111
NT	Maize	2019	Atrazine	Atrazina 90 Agm	0.9	0	1500	0.722311	13.5	2076.67	111.111
NT	Maize	2019	Epoxiconazole	Dual Gold	0.96	0	1300	1.04	11.3455	1250	114.583
NT	Maize	2019	S-metolachlor	Exalt	0.12	0	80	0.00192	400	41666.7	0.2
NT	Maize	2019	Glyphosate	Roundup Ultramax	0.679	0	1500	0.50925	10.185	2945.51	147.275
CT	Soybean	1987	Trifluralin	Treflan	0.48	0	2000	0.192	9.6	10416.7	208.333
CT	Soybean	1987	Glyphosate	Round Up	0.36	0	500	0.09	1.8	5555.56	277.778
CT	Soybean	1987	Parathion-methyl	Parathion	1	0	500	250	12500	2	0.04
CT	Soybean	1988	Trifluralin	Treflan	0.48	0	2000	0.192	9.6	10416.7	208.333
CT	Soybean	1988	Glyphosate	Round Up	0.36	0	500	0.09	1.8	5555.56	277.778
CT	Soybean	1988	Parathion-methyl	Parathion	1	0	500	250	12500	2	0.04
CT	Soybean	1989	Trifluralin	Treflan	0.48	0	2000	0.192	9.6	10416.7	208.333
CT	Soybean	1989	Glyphosate	Round Up	0.36	0	500	0.09	1.8	5555.56	277.778
CT	Soybean	1989	Parathion-methyl	Parathion	1	0	500	250	12500	2	0.04
CT	Soybean	1990	Trifluralin	Treflan	0.48	0	2000	0.192	9.6	10416.7	208.333
CT	Soybean	1990	2,4-D	2,4-D	1	0	40	0.133333	0.4	300	100
CT	Soybean	1990	Haloxyfop-P-methyl	Galant Hl	0.52	0	350	0.606667	1.82	576.923	192.308
CT	Soybean	1990	Bentazone	Basagran 60	0.6	0	800	0.342857	2.4	2333.33	333.333
CT	Soybean	1990	Chlorpyrifos + Cypermethrin	Lorsban Plus	0.5	0.05	700	5.42498	7453.94	129.033	0.09391
CT	Soybean	1991	2,4-DB	2,4-Db Zamba	0.76	0	20	0.0103401	0.146154	1934.21	136.842
CT	Soybean	1991	Haloxyfop-P-methyl	Galant Hl	0.52	0	350	0.606667	1.82	576.923	192.308
CT	Soybean	1991	Bentazone	Basagran 60	0.6	0	800	0.342857	2.4	2333.33	333.333
CT	Soybean	1991	Chlorpyrifos + Cypermethrin	Lorsban Plus	0.5	0.05	700	5.42498	7453.94	129.033	0.09391
CT	Soybean	1992	2,4-DB	2,4-Db Zamba	0.76	0	20	0.0103401	0.146154	1934.21	136.842
CT	Soybean	1992	Haloxyfop-P-methyl	Galant Hl	0.52	0	350	0.606667	1.82	576.923	192.308
CT	Soybean	1992	Bentazone	Basagran 60	0.6	0	800	0.342857	2.4	2333.33	333.333
CT	Soybean	1992	Chlorpyrifos + Cypermethrin	Lorsban Plus	0.5	0.05	700	5.42498	7453.94	129.033	0.09391
CT	Soybean	1993	Trifluralin	Treflan	0.48	0	2000	0.192	9.6	10416.7	208.333
CT	Soybean	1993	2,4-DB	2,4-Db Zamba	0.76	0	20	0.0103401	0.146154	1934.21	136.842
CT	Soybean	1993	Haloxyfop-P-methyl	Galant Hl	0.52	0	350	0.606667	1.82	576.923	192.308
CT	Soybean	1993	Bentazone	Basagran 60	0.6	0	800	0.342857	2.4	2333.33	333.333
CT	Soybean	1993	Chlorpyrifos + Cypermethrin	Lorsban Plus	0.5	0.05	700	5.42498	7453.94	129.033	0.09391
CT	Soybean	1994	2,4-DB	2,4-DB CHEMOTECNICA	1	0	20	0.0136054	0.192308	1470	104
CT	Soybean	1994	Trifluralin	Treflan	0.48	0	2000	0.192	9.6	10416.7	208.333
CT	Soybean	1994	Haloxyfop-P-methyl	Galant Hl	0.52	0	350	0.606667	1.82	576.923	192.308
CT	Soybean	1994	Bentazone	Basagran 60	0.6	0	800	0.342857	2.4	2333.33	333.333
CT	Soybean	1994	Chlorpyrifos + Cypermethrin	Lorsban Plus	0.5	0.05	700	5.42498	7453.94	129.033	0.09391
CT	Soybean	1995	2,4-DB	2,4-DB CHEMOTECNICA	1	0	20	0.0136054	0.192308	1470	104
CT	Soybean	1995	Haloxyfop-P-methyl	Galant Hl	0.52	0	350	0.606667	1.82	576.923	192.308
CT	Soybean	1995	Chlorpyrifos + Cypermethrin	Lorsban Plus	0.5	0.05	700	5.42498	7453.94	129.033	0.09391
CT	Soybean	1996	Trifluralin	Treflan	0.48	0	2000	0.192	9.6	10416.7	208.333
CT	Soybean	1996	2,4-DB	2,4-DB CHEMOTECNICA	1	0	20	0.0136054	0.192308	1470	104
CT	Soybean	1996	Haloxyfop-P-methyl	Galant Hl	0.52	0	350	0.606667	1.82	576.923	192.308
CT	Soybean	1996	Metribuzin	Sencorex 48	0.48	0	1100	1.63975	33.6306	670.833	32.7083
CT	Soybean	1996	Chlorpyrifos + Cypermethrin	Lorsban Plus	0.5	0.05	700	5.42498	7453.94	129.033	0.09391
CT	Soybean	1997	Imazethapyr	Pivot	0.1	0	800	0.016	0.8	50000	1000
CT	Soybean	1997	Propaquizafop	Agil	0.1	0	350	0.007	0.175	50000	2000
CT	Soybean	1997	Chlorpyrifos + Cypermethrin	Lorsban Plus	0.5	0.05	700	5.42498	7453.94	129.033	0.09391
CT	Soybean	1998	Imazethapyr	Pivot	0.1	0	800	0.016	0.8	50000	1000
CT	Soybean	1998	Propaquizafop	Agil	0.1	0	350	0.007	0.175	50000	2000
CT	Soybean	1998	Endosulfan + Deltamethrin	Decis Dan	0.32	0.008	500	4.2565	2687.15	117.467	0.186071
CT	Soybean	1999	Imazethapyr	Pivot	0.1	0	800	0.016	0.8	50000	1000
CT	Soybean	1999	Propaquizafop	Agil	0.1	0	350	0.007	0.175	50000	2000
CT	Soybean	1999	Endosulfan + Deltamethrin	Decis Dan	0.32	0.008	500	4.2565	2687.15	117.467	0.186071
CT	Soybean	2000	Imazethapyr	Pivot	0.1	0	800	0.016	0.8	50000	1000
CT	Soybean	2000	Propaquizafop	Agil	0.1	0	350	0.007	0.175	50000	2000
CT	Soybean	2000	Endosulfan + Deltamethrin	Decis Dan	0.32	0.008	500	4.2565	2687.15	117.467	0.186071
CT	Soybean	2001	Imazethapyr	Pivot	0.1	0	800	0.016	0.8	50000	1000
CT	Soybean	2001	Propaquizafop	Agil	0.1	0	350	0.007	0.175	50000	2000
CT	Soybean	2001	Endosulfan + Deltamethrin	Decis Dan	0.32	0.008	500	4.2565	2687.15	117.467	0.186071
CT	Soybean	2002	Glyphosate	Roundup Max	0.747	0	2000	0.747	14.94	2677.38	133.869
CT	Soybean	2002	Chlorpyrifos	Lorsban 48e	0.48	0	700	5.09091	5694.92	137.5	0.122917
CT	Soybean	2002	Cypermethrin	Cipermetrina 25	0.25	0	200	0.174216	2173.91	1148	0.092
NT	Soybean	2002	Glyphosate	Round Up	0.36	0	4000	0.72	14.4	5555.56	277.778
NT	Soybean	2002	2,4-D	2,4-D	1	0	500	1.66667	5	300	100
NT	Soybean	2002	Glyphosate	Roundup Max	0.747	0	1500	0.56025	11.205	2677.38	133.869
NT	Soybean	2002	Deltamethrin	Bitan Flow 5 Ec	0.05	0	100	0.0574713	3333.33	1740	0.03
NT	Soybean	2002	Chlorpyrifos	Lorsban 48e	0.48	0	700	5.09091	5694.92	137.5	0.122917
NT	Soybean	2002	Cypermethrin	Cipermetrina 25	0.25	0	150	0.130662	1630.43	1148	0.092
CT	Soybean	2003	Glyphosate	Roundup Max	0.747	0	2000	0.747	14.94	2677.38	133.869
CT	Soybean	2003	Chlorpyrifos	Lorsban 48e	0.48	0	1400	10.1818	11389.8	137.5	0.122917
CT	Soybean	2003	Cypermethrin	Cipermetrina 25	0.25	0	150	0.130662	1630.43	1148	0.092
NT	Soybean	2003	Glyphosate	Round Up	0.36	0	4000	0.72	14.4	5555.56	277.778
NT	Soybean	2003	Glyphosate	Roundup Max	0.747	0	1500	0.56025	11.205	2677.38	133.869
NT	Soybean	2003	Deltamethrin	Bitan Flow 5 Ec	0.05	0	100	0.0574713	3333.33	1740	0.03
NT	Soybean	2003	Chlorpyrifos	Lorsban 48e	0.48	0	1400	10.1818	11389.8	137.5	0.122917
NT	Soybean	2003	Cypermethrin	Cipermetrina 25	0.25	0	150	0.130662	1630.43	1148	0.092
CT	Soybean	2004	Glyphosate	Roundup Max	0.747	0	2000	0.747	14.94	2677.38	133.869
CT	Soybean	2004	Chlorpyrifos	Lorsban 48e	0.48	0	1400	10.1818	11389.8	137.5	0.122917
CT	Soybean	2004	Cypermethrin	Cipermetrina 25	0.25	0	150	0.130662	1630.43	1148	0.092
NT	Soybean	2004	Glyphosate	Round Up	0.36	0	4000	0.72	14.4	5555.56	277.778
NT	Soybean	2004	2,4-D	2,4-D	1	0	500	1.66667	5	300	100
NT	Soybean	2004	Glyphosate	Roundup Max	0.747	0	1500	0.56025	11.205	2677.38	133.869
NT	Soybean	2004	Deltamethrin	Bitan Flow 5 Ec	0.05	0	100	0.0574713	3333.33	1740	0.03
NT	Soybean	2004	Chlorpyrifos	Lorsban 48e	0.48	0	1400	10.1818	11389.8	137.5	0.122917
NT	Soybean	2004	Cypermethrin	Cipermetrina 25	0.25	0	150	0.130662	1630.43	1148	0.092
CT	Soybean	2005	Glyphosate	Roundup Max	0.747	0	2000	0.747	14.94	2677.38	133.869
CT	Soybean	2005	Chlorpyrifos	Lorsban 48e	0.48	0	1400	10.1818	11389.8	137.5	0.122917
CT	Soybean	2005	Cypermethrin	Cipermetrina 25	0.25	0	150	0.130662	1630.43	1148	0.092
NT	Soybean	2005	Glyphosate	Round Up	0.36	0	4000	0.72	14.4	5555.56	277.778
NT	Soybean	2005	2,4-D	2,4-D	1	0	500	1.66667	5	300	100
NT	Soybean	2005	Glyphosate	Roundup Max	0.747	0	1500	0.56025	11.205	2677.38	133.869
NT	Soybean	2005	Deltamethrin	Bitan Flow 5 Ec	0.05	0	100	0.0574713	3333.33	1740	0.03
NT	Soybean	2005	Chlorpyrifos	Lorsban 48e	0.48	0	1400	10.1818	11389.8	137.5	0.122917
NT	Soybean	2005	Cypermethrin	Cipermetrina 25	0.25	0	150	0.130662	1630.43	1148	0.092
CT	Soybean	2006	Glyphosate	Roundup Max	0.747	0	2000	0.747	14.94	2677.38	133.869
CT	Soybean	2006	Chlorpyrifos	Lorsban 48e	0.48	0	1400	10.1818	11389.8	137.5	0.122917
CT	Soybean	2006	Cypermethrin	Cipermetrina 25	0.25	0	150	0.130662	1630.43	1148	0.092
CT	Soybean	2006	Pyraclostrobin	Opera	0.133	0.05	500	0.0212114	0.915	23572.2	546.448
NT	Soybean	2006	Glyphosate	Round Up	0.36	0	4000	0.72	14.4	5555.56	277.778
NT	Soybean	2006	2,4-D	2,4-D	1	0	500	1.66667	5	300	100
NT	Soybean	2006	Glyphosate	Roundup Max	0.747	0	1500	0.56025	11.205	2677.38	133.869
NT	Soybean	2006	Deltamethrin	Decis Forte 10 Ec	0.1	0	100	0.114943	6666.67	870	0.015
NT	Soybean	2006	Chlorpyrifos	Lorsban 48e	0.48	0	1400	10.1818	11389.8	137.5	0.122917
NT	Soybean	2006	Cypermethrin	Cipermetrina 25	0.25	0	150	0.130662	1630.43	1148	0.092
NT	Soybean	2006	Pyraclostrobin	Opera	0.133	0.05	500	0.0212114	0.915	23572.2	546.448
CT	Soybean	2007	Glyphosate	Roundup Max	0.747	0	2000	0.747	14.94	2677.38	133.869
CT	Soybean	2007	Chlorpyrifos	Lorsban 48e	0.48	0	1400	10.1818	11389.8	137.5	0.122917
CT	Soybean	2007	Cypermethrin	Cipermetrina 25	0.25	0	150	0.130662	1630.43	1148	0.092
CT	Soybean	2007	Pyraclostrobin	Opera	0.133	0.05	500	0.0212114	0.915	23572.2	546.448
NT	Soybean	2007	Glyphosate	Round Up	0.36	0	4000	0.72	14.4	5555.56	277.778
NT	Soybean	2007	2,4-D	2,4-D	1	0	500	1.66667	5	300	100
NT	Soybean	2007	Glyphosate	Roundup Max	0.747	0	1500	0.56025	11.205	2677.38	133.869
NT	Soybean	2007	Deltamethrin	Decis Forte 10 Ec	0.1	0	50	0.0574713	3333.33	870	0.015
NT	Soybean	2007	Chlorpyrifos	Lorsban 48e	0.48	0	1400	10.1818	11389.8	137.5	0.122917
NT	Soybean	2007	Cypermethrin	Cipermetrina 25	0.25	0	150	0.130662	1630.43	1148	0.092
NT	Soybean	2007	Pyraclostrobin	Opera	0.133	0.05	500	0.0212114	0.915	23572.2	546.448
NT	Soybean	2008	Glyphosate	Round Up	0.36	0	4000	0.72	14.4	5555.56	277.778
NT	Soybean	2008	Metsulfuron-methyl	Metsulfuron Aca 60	0.6	0	8	0.00096	0.096	8333.33	83.3333
NT	Soybean	2008	2,4-D	2,4-D	1	0	500	1.66667	5	300	100
NT	Soybean	2008	Glyphosate	Roundup Max	0.747	0	1500	0.56025	11.205	2677.38	133.869
NT	Soybean	2008	Deltamethrin	Decis Forte 10 Ec	0.1	0	50	0.0574713	3333.33	870	0.015
NT	Soybean	2008	Chlorpyrifos	Lorsban 48e	0.48	0	1400	10.1818	11389.8	137.5	0.122917
NT	Soybean	2008	Cypermethrin	Cipermetrina 25	0.25	0	150	0.130662	1630.43	1148	0.092
NT	Soybean	2008	Pyraclostrobin	Opera	0.133	0.05	500	0.0212114	0.915	23572.2	546.448
NT	Soybean	2009	Glyphosate	Round Up	0.36	0	4000	0.72	14.4	5555.56	277.778
NT	Soybean	2009	Metsulfuron-methyl	Metsulfuron Aca 60	0.6	0	8	0.00096	0.096	8333.33	83.3333
NT	Soybean	2009	2,4-D	2,4-D	1	0	500	1.66667	5	300	100
NT	Soybean	2009	Glyphosate	Roundup Max	0.747	0	1500	0.56025	11.205	2677.38	133.869
NT	Soybean	2009	Deltamethrin	Decis Forte 10 Ec	0.1	0	50	0.0574713	3333.33	870	0.015
NT	Soybean	2009	Chlorpyrifos	Lorsban 48e	0.48	0	1400	10.1818	11389.8	137.5	0.122917
NT	Soybean	2009	Cypermethrin	Cipermetrina 25	0.25	0	150	0.130662	1630.43	1148	0.092
NT	Soybean	2009	Pyraclostrobin	Opera	0.133	0.05	500	0.0212114	0.915	23572.2	546.448
NT	Soybean	2010	Glyphosate	Round Up	0.36	0	4000	0.72	14.4	5555.56	277.778
NT	Soybean	2010	Metsulfuron-methyl	Metsulfuron Aca 60	0.6	0	8	0.00096	0.096	8333.33	83.3333
NT	Soybean	2010	2,4-D	2,4-D	1	0	500	1.66667	5	300	100
NT	Soybean	2010	Glyphosate	Roundup Max	0.747	0	1500	0.56025	11.205	2677.38	133.869
NT	Soybean	2010	Deltamethrin	Decis Forte 10 Ec	0.1	0	50	0.0574713	3333.33	870	0.015
NT	Soybean	2010	Chlorpyrifos	Lorsban 48e	0.48	0	1400	10.1818	11389.8	137.5	0.122917
NT	Soybean	2010	Cypermethrin	Cipermetrina 25	0.25	0	150	0.130662	1630.43	1148	0.092
NT	Soybean	2010	Pyraclostrobin	Opera	0.133	0.05	500	0.0212114	0.915	23572.2	546.448
NT	Soybean	2011	Glyphosate	Round Up	0.36	0	4000	0.72	14.4	5555.56	277.778
NT	Soybean	2011	Metsulfuron-methyl	Metsulfuron Aca 60	0.6	0	8	0.00096	0.096	8333.33	83.3333
NT	Soybean	2011	2,4-D	2,4-D	1	0	500	1.66667	5	300	100
NT	Soybean	2011	Glyphosate	Roundup Max	0.747	0	1500	0.56025	11.205	2677.38	133.869
NT	Soybean	2011	Deltamethrin	Decis Forte 10 Ec	0.1	0	50	0.0574713	3333.33	870	0.015
NT	Soybean	2011	Chlorpyrifos	Lorsban 48e	0.48	0	1400	10.1818	11389.8	137.5	0.122917
NT	Soybean	2011	Cypermethrin	Cipermetrina 25	0.25	0	150	0.130662	1630.43	1148	0.092
NT	Soybean	2011	Pyraclostrobin	Opera	0.133	0.05	500	0.0212114	0.915	23572.2	546.448
NT	Soybean	2012	Glyphosate	Round Up	0.36	0	4000	0.72	14.4	5555.56	277.778
NT	Soybean	2012	Metsulfuron-methyl	Metsulfuron Aca 60	0.6	0	8	0.00096	0.096	8333.33	83.3333
NT	Soybean	2012	2,4-D	2,4-D	1	0	500	1.66667	5	300	100
NT	Soybean	2012	Glyphosate	Roundup Max	0.747	0	1500	0.56025	11.205	2677.38	133.869
NT	Soybean	2012	Deltamethrin	Decis Forte 10 Ec	0.1	0	50	0.0574713	3333.33	870	0.015
NT	Soybean	2012	Chlorpyrifos	Lorsban 48e	0.48	0	1400	10.1818	11389.8	137.5	0.122917
NT	Soybean	2012	Cypermethrin	Cipermetrina 25	0.25	0	150	0.130662	1630.43	1148	0.092
NT	Soybean	2012	Pyraclostrobin	Opera	0.133	0.05	500	0.0212114	0.915	23572.2	546.448
NT	Soybean	2013	Glyphosate	Round Up	0.36	0	4000	0.72	14.4	5555.56	277.778
NT	Soybean	2013	Metsulfuron-methyl	Metsulfuron Aca 60	0.6	0	8	0.00096	0.096	8333.33	83.3333
NT	Soybean	2013	2,4-D	2,4-D	1	0	500	1.66667	5	300	100
NT	Soybean	2013	Glyphosate	Roundup Max	0.747	0	1500	0.56025	11.205	2677.38	133.869
NT	Soybean	2013	Lambda-cyhalothrin	Karate Zeon 5 Cs	0.05	0	25	0.0223214	32.8947	1120	0.76
NT	Soybean	2013	Methoxyfenozide	Intrepid Sc	0.24	0	120	0.00576	0.288	20833.3	416.667
NT	Soybean	2013	Imidacloprid + Beta-cyfluthrin	Connect	0.1	0.0125	750	0.694272	10300.9	1080.27	0.072809
NT	Soybean	2013	Pyraclostrobin	Opera	0.133	0.05	500	0.0212114	0.915	23572.2	546.448
NT	Soybean	2014	Glyphosate	Round Up	0.36	0	4000	0.72	14.4	5555.56	277.778
NT	Soybean	2014	Metsulfuron-methyl	Metsulfuron Aca 60	0.6	0	8	0.00096	0.096	8333.33	83.3333
NT	Soybean	2014	2,4-D	2,4-D	1	0	500	1.66667	5	300	100
NT	Soybean	2014	Glyphosate	Roundup Max	0.747	0	1500	0.56025	11.205	2677.38	133.869
NT	Soybean	2014	Lambda-cyhalothrin	Karate Zeon 5 Cs	0.05	0	25	0.0223214	32.8947	1120	0.76
NT	Soybean	2014	Methoxyfenozide	Intrepid Sc	0.24	0	120	0.00576	0.288	20833.3	416.667
NT	Soybean	2014	Imidacloprid + Beta-cyfluthrin	Connect	0.1	0.0125	750	0.694272	10300.9	1080.27	0.072809
NT	Soybean	2014	Pyraclostrobin	Opera	0.133	0.05	500	0.0212114	0.915	23572.2	546.448
NT	Soybean	2015	Glyphosate	Round Up	0.36	0	4000	0.72	14.4	5555.56	277.778
NT	Soybean	2015	Diclosulam	Spider	0.84	0	30	0.00504	1.008	5952.38	29.7619
NT	Soybean	2015	Metsulfuron-methyl	Metsulfuron Aca 60	0.6	0	8	0.00096	0.096	8333.33	83.3333
NT	Soybean	2015	2,4-D	2,4-D	1	0	500	1.66667	5	300	100
NT	Soybean	2015	Glyphosate	Roundup Max	0.747	0	1500	0.56025	11.205	2677.38	133.869
NT	Soybean	2015	Lambda-cyhalothrin	Karate Zeon 5 Cs	0.05	0	125	0.111607	164.474	1120	0.76
NT	Soybean	2015	Methoxyfenozide	Intrepid Sc	0.24	0	120	0.00576	0.288	20833.3	416.667
NT	Soybean	2015	Imidacloprid + Beta-cyfluthrin	Connect	0.1	0.0125	750	0.694272	10300.9	1080.27	0.072809
NT	Soybean	2015	Pyraclostrobin	Opera	0.133	0.05	500	0.0212114	0.915	23572.2	546.448
NT	Soybean	2016	Glyphosate	Round Up	0.36	0	4000	0.72	14.4	5555.56	277.778
NT	Soybean	2016	Diclosulam	Spider	0.84	0	30	0.00504	1.008	5952.38	29.7619
NT	Soybean	2016	Metsulfuron-methyl	Metsulfuron Aca 60	0.6	0	8	0.00096	0.096	8333.33	83.3333
NT	Soybean	2016	2,4-D	2,4-D	1	0	500	1.66667	5	300	100
NT	Soybean	2016	Glyphosate	Roundup Max	0.747	0	1500	0.56025	11.205	2677.38	133.869
NT	Soybean	2016	Lambda-cyhalothrin	Karate Zeon 5 Cs	0.05	0	125	0.111607	164.474	1120	0.76
NT	Soybean	2016	Methoxyfenozide	Intrepid Sc	0.24	0	120	0.00576	0.288	20833.3	416.667
NT	Soybean	2016	Imidacloprid + Beta-cyfluthrin	Connect	0.1	0.0125	750	0.694272	10300.9	1080.27	0.072809
NT	Soybean	2016	Pyraclostrobin	Opera	0.133	0.05	500	0.0212114	0.915	23572.2	546.448
NT	Soybean	2017	Glyphosate	Round Up	0.36	0	4000	0.72	14.4	5555.56	277.778
NT	Soybean	2017	Diclosulam	Spider	0.84	0	30	0.00504	1.008	5952.38	29.7619
NT	Soybean	2017	Metsulfuron-methyl	Metsulfuron Aca 60	0.6	0	8	0.00096	0.096	8333.33	83.3333
NT	Soybean	2017	2,4-D	2,4-D	1	0	500	1.66667	5	300	100
NT	Soybean	2017	Glyphosate	Roundup Max	0.747	0	1500	0.56025	11.205	2677.38	133.869
NT	Soybean	2017	Lambda-cyhalothrin	Karate Zeon 5 Cs	0.05	0	125	0.111607	164.474	1120	0.76
NT	Soybean	2017	Methoxyfenozide	Intrepid Sc	0.24	0	120	0.00576	0.288	20833.3	416.667
NT	Soybean	2017	Imidacloprid + Beta-cyfluthrin	Connect	0.1	0.0125	750	0.694272	10300.9	1080.27	0.072809
NT	Soybean	2017	Pyraclostrobin	Opera	0.133	0.05	500	0.0212114	0.915	23572.2	546.448
NT	Soybean	2018	Glyphosate	Round Up	0.36	0	4000	0.72	14.4	5555.56	277.778
NT	Soybean	2018	Diclosulam + Halauxifen-methyl	Texaro	0.58	0.12	43	0.00602	1.0502	7142.86	40.9446
NT	Soybean	2018	Metsulfuron-methyl	Metsulfuron Aca 60	0.6	0	8	0.00096	0.096	8333.33	83.3333
NT	Soybean	2018	2,4-D	2,4-D	1	0	500	1.66667	5	300	100
NT	Soybean	2018	Glyphosate	Roundup Max	0.747	0	1500	0.56025	11.205	2677.38	133.869
NT	Soybean	2018	Lambda-cyhalothrin	Karate Zeon 5 Cs	0.05	0	125	0.111607	164.474	1120	0.76
NT	Soybean	2018	Chlorantraniliprole	Coragen	0.2	0	30	0.0012	1.5	25000	20
NT	Soybean	2018	Thiamethoxam	Engeo	0.141	0.106	200	0.396614	1732.89	504.269	0.115414
NT	Soybean	2018	Pyraclostrobin	Opera	0.133	0.05	500	0.0212114	0.915	23572.2	546.448
NT	Soybean	2019	Glyphosate	Round Up	0.36	0	4000	0.72	14.4	5555.56	277.778
NT	Soybean	2019	Diclosulam + Halauxifen-methyl	Texaro	0.58	0.12	43	0.00602	1.0502	7142.86	40.9446
NT	Soybean	2019	Metsulfuron-methyl	Metsulfuron Aca 60	0.6	0	8	0.00096	0.096	8333.33	83.3333
NT	Soybean	2019	2,4-D	2,4-D	1	0	500	1.66667	5	300	100
NT	Soybean	2019	Glyphosate	Roundup Max	0.747	0	1500	0.56025	11.205	2677.38	133.869
NT	Soybean	2019	Lambda-cyhalothrin	Karate Zeon 5 Cs	0.05	0	125	0.111607	164.474	1120	0.76
NT	Soybean	2019	Chlorantraniliprole	Coragen	0.2	0	30	0.0012	1.5	25000	20
NT	Soybean	2019	Thiamethoxam	Engeo	0.141	0.106	200	0.396614	1732.89	504.269	0.115414
NT	Soybean	2019	Pyraclostrobin	Opera	0.133	0.05	500	0.0212114	0.915	23572.2	546.448
