# Supplementary material for: Historical trends of the ecotoxicological pesticide risk from the main grain crops in Rolling Pampa (Argentina)
Source: PLoS One. 2020 Nov 5;15(11):e0238676. doi: 10.1371/journal.pone.0238676 (PMC7644063; doi:10.1371/journal.pone.0238676)
Supplement: S2 Table — (XLSX) [file pone.0238676.s002.xlsx]

## Sheet: Hoja1
Year	Crop	Tillage system	Sown area (Mha)	Yield (Mt)
1987	Maize	Conventional	0.5812	2.21254
1987	Maize	No Tillage	0	0
1987	Soybean	Conventional	1.4645	3.0212
1987	Soybean	No Tillage	0	0
1988	Maize	Conventional	0.4065	1.84618
1988	Maize	No Tillage	0	0
1988	Soybean	Conventional	1.716	4.057
1988	Soybean	No Tillage	0	0
1989	Maize	Conventional	0.2766	0.816
1989	Maize	No Tillage	0	0
1989	Soybean	Conventional	1.5071	2.567
1989	Soybean	No Tillage	0	0
1990	Maize	Conventional	0.2173	0.76019
1990	Maize	No Tillage	0	0
1990	Soybean	Conventional	1.8852	4.37248
1990	Soybean	No Tillage	0	0
1991	Maize	Conventional	0.2977	1.569
1991	Maize	No Tillage	0	0
1991	Soybean	Conventional	1.8846	4.7333
1991	Soybean	No Tillage	0	0
1992	Maize	Conventional	0.37175	2.1715
1992	Maize	No Tillage	0	0
1992	Soybean	Conventional	1.9057	4.663
1992	Soybean	No Tillage	0	0
1993	Maize	Conventional	0.40925	2.3256
1993	Maize	No Tillage	0	0
1993	Soybean	Conventional	1.85645	4.2895
1993	Soybean	No Tillage	0	0
1994	Maize	Conventional	0.37065	2.1094
1994	Maize	No Tillage	0	0
1994	Soybean	Conventional	2.06305	4.6009
1994	Soybean	No Tillage	0	0
1995	Maize	Conventional	0.36865	2.1757
1995	Maize	No Tillage	0	0
1995	Soybean	Conventional	2.10542	4.9167
1995	Soybean	No Tillage	0	0
1996	Maize	Conventional	0.4213	2.4106
1996	Maize	No Tillage	0	0
1996	Soybean	Conventional	2.091	4.7701
1996	Soybean	No Tillage	0	0
1997	Maize	Conventional	0.5492	3.0268
1997	Maize	No Tillage	0	0
1997	Soybean	Conventional	1.99535	3.5888
1997	Soybean	No Tillage	0	0
1998	Maize	Conventional	0.447	3.6202
1998	Maize	No Tillage	0	0
1998	Soybean	Conventional	2.1355	6.2602
1998	Soybean	No Tillage	0	0
1999	Maize	Conventional	0.3909	2.9276
1999	Maize	No Tillage	0	0
1999	Soybean	Conventional	2.2218	6.4378
1999	Soybean	No Tillage	0	0
2000	Maize	Conventional	0.441515	2.65172
2000	Maize	No Tillage	0	0
2000	Soybean	Conventional	2.2686	5.2465
2000	Soybean	No Tillage	0	0
2001	Maize	Conventional	0.3638	2.56758
2001	Maize	No Tillage	0	0
2001	Soybean	Conventional	2.46655	7.1872
2001	Soybean	No Tillage	0	0
2002	Maize	Conventional	0.248142	1.88774
2002	Maize	No Tillage	0.0225583	0.171612
2002	Soybean	Conventional	2.11984	6.17366
2002	Soybean	No Tillage	0.353307	1.02894
2003	Maize	Conventional	0.194458	1.56378
2003	Maize	No Tillage	0.0388917	0.312757
2003	Soybean	Conventional	1.82954	6.07671
2003	Soybean	No Tillage	0.731814	2.43069
2004	Maize	Conventional	0.205425	1.77775
2004	Maize	No Tillage	0.068475	0.592582
2004	Soybean	Conventional	1.52543	4.39194
2004	Soybean	No Tillage	1.14407	3.29396
2005	Maize	Conventional	0.19548	1.82215
2005	Maize	No Tillage	0.09774	0.911073
2005	Soybean	Conventional	1.1367	3.84553
2005	Soybean	No Tillage	1.5156	5.12737
2006	Maize	Conventional	0.139495	1.07683
2006	Maize	No Tillage	0.0996396	0.769167
2006	Soybean	Conventional	0.760965	2.51108
2006	Soybean	No Tillage	1.90241	6.27769
2007	Maize	Conventional	0.122515	1.25458
2007	Maize	No Tillage	0.122515	1.25457
2007	Soybean	Conventional	0.373661	1.31375
2007	Soybean	No Tillage	2.24196	7.88249
2008	Maize	Conventional	0.122708	1.0799
2008	Maize	No Tillage	0.171792	1.51185
2008	Soybean	Conventional	0	0
2008	Soybean	No Tillage	2.62215	9.54999
2009	Maize	Conventional	0.0805667	0.577047
2009	Maize	No Tillage	0.161133	1.15409
2009	Soybean	Conventional	0	0
2009	Soybean	No Tillage	2.68112	6.25921
2010	Maize	Conventional	0.070825	0.762675
2010	Maize	No Tillage	0.212475	2.28802
2010	Soybean	Conventional	0	0
2010	Soybean	No Tillage	2.6176	9.5046
2011	Maize	Conventional	0.0553788	0.469648
2011	Maize	No Tillage	0.276894	2.34824
2011	Soybean	Conventional	0	0
2011	Soybean	No Tillage	2.41028	8.54557
2012	Maize	Conventional	0.0303125	0.219417
2012	Maize	No Tillage	0.333437	2.41358
2012	Soybean	Conventional	0	0
2012	Soybean	No Tillage	2.4052	7.24916
2013	Maize	Conventional	0	0
2013	Maize	No Tillage	0.4414	4.28974
2013	Soybean	Conventional	0	0
2013	Soybean	No Tillage	2.4118	8.6808
2014	Maize	Conventional	0	0
2014	Maize	No Tillage	0.30425	2.63825
2014	Soybean	Conventional	0	0
2014	Soybean	No Tillage	2.44295	8.19035
2015	Maize	Conventional	0	0
2015	Maize	No Tillage	0.3681	3.63425
2015	Soybean	Conventional	0	0
2015	Soybean	No Tillage	2.35846	10.0202
2016	Maize	Conventional	0	0
2016	Maize	No Tillage	0.31551	2.90264
2016	Soybean	Conventional	0	0
2016	Soybean	No Tillage	2.37807	8.12874
2017	Maize	Conventional	0	0
2017	Maize	No Tillage	0.5053	4.90696
2017	Soybean	Conventional	0	0
2017	Soybean	No Tillage	2.11706	8.0057
2018	Maize	Conventional	0	0
2018	Maize	No Tillage	0.571742	4.65069
2018	Soybean	Conventional	0	0
2018	Soybean	No Tillage	2.25261	6.38487
2019	Maize	Conventional	0	0
2019	Maize	No Tillage	0.60075	5.80347
2019	Soybean	Conventional	0	0
2019	Soybean	No Tillage	2.24658	9.1604
